# Supplementary material for: Chronically stressed male and female mice show a similar peripheral and central pro-inflammatory profile after an immune challenge
Source: PLoS One. 2024 Feb 21;19(2):e0297776. doi: 10.1371/journal.pone.0297776 (PMC10880960; doi:10.1371/journal.pone.0297776)
Supplement: S1 Table — (XLSX) [file pone.0297776.s002.xlsx]

## Sheet: Body weight raw data
			Total body weight (g)
			week 1			week 2			week 3			week 4			week 5			week 6
Animal ID	CVS	Sex	Day 1	Day 2	Week average	Day 3	Day 4	Week average	Day 5	Day 6	Week average	Day 7	Day 8	Week average	Day 9	Day 10	Week average	Day 11	Day 12	Week average
1560-1	No CVS	F	18.2	18.2	18.2	18.7	19.5	19.1	18.9	19.1	19	19.2	19.6	19.4	19.8	20.1	19.95	20.4	20.8	20.6
1560-2	No CVS	F	18.3	18.1	18.2	18.7	19.8	19.25	19.9	20.2	20.05	19.9	19.6	19.75	20	20.7	20.35	21	20.6	20.8
1560-3	No CVS	F	20	19.6	19.8	20.9	21.6	21.25	20.4	20.7	20.55	20.5	21.1	20.8	22	21.3	21.65	21.1	21.7	21.4
1560-4	No CVS	F	19.4	19.1	19.25	19.4	19.6	19.5	19.9	19.2	19.55	19.3	19.7	19.5	20	20.1	20.05	20.6	20.4	20.5
1562-1	No CVS	F	18.4	18.8	18.6	19.3	18.9	19.1	18.6	18.2	18.4	19.1	18.9	19	19.7	19.9	19.8	20.4	20.3	20.35
1562-2	No CVS	F	17.5	18	17.75	17.9	17.9	17.9	18.1	18	18.05	18.4	19	18.7	18.8	19.3	19.05	19.4	19.5	19.45
1562-3	No CVS	F	19	19.6	19.3	19.9	20.5	20.2	20.3	19.7	20	19.8	20.4	20.1	20.4	20.5	20.45	21	20.9	20.95
1562-4	No CVS	F	19.6	19.2	19.4	19.2	19.9	19.55	19.8	20.1	19.95	19	19.7	19.35	19.5	19.3	19.4	19.6	20	19.8
1558-1	No CVS	F	17.9	17.2	17.55	18	18.4	18.2	19	18.9	18.95	19.1	19	19.05	19.1	19.4	19.25	19.8	20	19.9
1558-2	No CVS	F	16.5	17	16.75	17.8	17.6	17.7	18.2	18.7	18.45	18.6	18.6	18.6	18.6	18.2	18.4	18.5	18.8	18.65
1558-3	No CVS	F	17.8	18.1	17.95	18.7	18.4	18.55	19.1	19.6	19.35	19.2	19.8	19.5	19.4	19.4	19.4	19.6	20.1	19.85
1558-4	No CVS	F	16	16.1	16.05	16.2	16.9	16.55	16.8	17.4	17.1	17.4	17.7	17.55	18	18.2	18.1	19	19.8	19.4
4905-1	No CVS	F	19.4	19.8	19.6	19.9	20	19.95	20.2	20.5	20.35	20.1	20.3	20.2	20.5	20.4	20.45	20.2	20.2	20.2
4905-2	No CVS	F	16.7	16.8	16.75	17.5	17.6	17.55	17.9	18	17.95	18.4	18.9	18.65	20.2	19.3	19.75	18.8	19.5	19.15
4905-3	No CVS	F	15.2	15.8	15.5	16.1	16.5	16.3	16.7	16.3	16.5	16.8	17.4	17.1	17.7	17.6	17.65	18.1	18.6	18.35
4905-4	No CVS	F	20.2	20.8	20.5	20.8	21.1	20.95	21.5	21	21.25	21.5	21.5	21.5	21.1	21.5	21.3	21.4	21.2	21.3
4906-1	No CVS	F	14.5	15	14.75	15.4	15.9	15.65	16.5	16.4	16.45	16.9	17	16.95	17.1	17.8	17.45	18	17.7	17.85
4906-2	No CVS	F	16.5	16.3	16.4	16.9	17.1	17	17.6	18.1	17.85	18.4	18.3	18.35	18.1	18.5	18.3	18.7	18.7	18.7
4906-3	No CVS	F	17.2	17.4	17.3	17.2	18	17.6	18.4	18.4	18.4	19.3	19.3	19.3	19.3	19.3	19.3	19.8	19.9	19.85
4906-4	No CVS	F	17.3	18.2	17.75	18.5	18.9	18.7	18.9	19	18.95	19.2	19.8	19.5	19.6	19.3	19.45	20.1	20.6	20.35
4908-1	No CVS	F	17.8	18.7	18.25	18.6	18.7	18.65	18.8	18.9	18.85	19	19	19	19.6	19.4	19.5	19.5	20.3	19.9
4908-2	No CVS	F	18.5	18.9	18.7	19.1	19.7	19.4	21.1	21.2	21.15	20.5	20	20.25	20.9	21.1	21	21.6	21.9	21.75
4908-3	No CVS	F	16.6	17	16.8	16.4	17	16.7	16.8	16.9	16.85	17.7	18.2	17.95	18.3	18.2	18.25	18.6	19.3	18.95
4908-4	No CVS	F	17.5	17.9	17.7	18	18.4	18.2	18.7	18.7	18.7	18.9	19.2	19.05	20.1	19.5	19.8	20.5	21.1	20.8
4910-1	No CVS	F	18.7	19.1	18.9	19.2	19.7	19.45	20.5	20.4	20.45	20.3	20.7	20.5	20.8	20.4	20.6	20.8	21.4	21.1
4910-2	No CVS	F	18.9	19.1	19	19.6	19.6	19.6	20	20.2	20.1	20.1	20	20.05	19.9	20.8	20.35	21.1	21	21.05
4910-3	No CVS	F	17.4	17.6	17.5	17.6	17.9	17.75	18.4	19.3	18.85	19.2	19	19.1	19	19.7	19.35	19.5	19.7	19.6
4910-4	No CVS	F	17.7	17.8	17.75	18.1	18.9	18.5	19.1	19.2	19.15	19.2	19.9	19.55	19.9	20.2	20.05	20.7	20.5	20.6
1384-1	No CVS	F	17.6	18.9	18.25	19.4	19.7	19.55	20.6	20.7	20.65	19.8	21.1	20.45	21	20.1	20.55	20.7	20.8	20.75
1384-2	No CVS	F	18.6	18.2	18.4	19.1	18.3	18.7	18.5	19.3	18.9	19.1	19.2	19.15	19.7	20	19.85	20.1	20.5	20.3
1561-1	CVS	F	17.3	17.8	17.55	18.3	18.7	18.5	19.1	19.5	19.3	20	19.7	19.85	20.7	21.5	21.1	21.4	21	21.2
1561-2	CVS	F	17.4	17.8	17.6	18.6	19.3	18.95	20.1	19.7	19.9	20.1	20.6	20.35	20.7	21.3	21	21.4	21.6	21.5
1561-3	CVS	F	16.9	17	16.95	17.2	17.4	17.3	17.6	17.5	17.55	17.8	18.7	18.25	19.7	19.4	19.55	20.7	20.7	20.7
1561-4	CVS	F	18.8	19.2	19	18.8	19.6	19.2	20.3	20.4	20.35	19.8	20.1	19.95	20.3	20.2	20.25	19.9	21.3	20.6
1563-1	CVS	F	16.9	17.6	17.25	17.8	17.8	17.8	18.3	17.9	18.1	18.5	18.8	18.65	19.1	20.2	19.65	20.3	20.4	20.35
1563-2	CVS	F	17.9	18.2	18.05	18.2	18.6	18.4	19.3	19.3	19.3	20.3	21.4	20.85	20.7	20.8	20.75	21.4	22	21.7
1563-3	CVS	F	18.1	18.3	18.2	17.8	18	17.9	18	18.5	18.25	19.1	19.4	19.25	20.1	20.1	20.1	19.9	20.4	20.15
1563-4	CVS	F	18.1	18.6	18.35	19.1	19	19.05	20.1	19.5	19.8	20	20.8	20.4	21.2	21.2	21.2	21.8	22	21.9
1559-1	CVS	F	18	18.2	18.1	18.6	18.8	18.7	19.4	19.9	19.65	20.7	20.8	20.75	20.8	21.7	21.25	20.9	21	20.95
1559-2	CVS	F	18.6	19	18.8	19.1	19.1	19.1	19	19.6	19.3	20.7	20	20.35	20.3	20.9	20.6	21.5	20.9	21.2
1559-3	CVS	F	17.3	17.5	17.4	17.3	17.8	17.55	18.3	18.2	18.25	18	18.5	18.25	18.7	19.5	19.1	19.7	19.7	19.7
1559-4	CVS	F	18.4	18.4	18.4	18.4	18.4	18.4	18.5	18.7	18.6	19	19.8	19.4	19.9	19.9	19.9	20.5	20.4	20.45
4904-1	CVS	F	15.4	16.4	15.9	15.8	16	15.9	16.6	17.5	17.05	17.4	17.6	17.5	17.8	18.1	17.95	18.7	19	18.85
4904-2	CVS	F	18	18.7	18.35	18.3	18.9	18.6	19.2	19.4	19.3	19.6	19.8	19.7	20.3	20.6	20.45	20.6	20.7	20.65
4904-3	CVS	F	18.8	19.8	19.3	18.6	19.5	19.05	20.1	20.2	20.15	21	20.4	20.7	20.6	21.6	21.1	21.6	21.8	21.7
4904-4	CVS	F	17.9	18.8	18.35	18.6	18.9	18.75	19.3	20.1	19.7	20.8	20.4	20.6	21.2	22	21.6	21.7	22.3	22
4907-1	CVS	F	16.5	18.3	17.4	16.6	18	17.3	17.3	17.8	17.55	18.4	17.8	18.1	18.5	19.1	18.8	19.6	19.6	19.6
4907-2	CVS	F	15.9	16.3	16.1	15.7	16.8	16.25	17.2	17.4	17.3	17.8	18.3	18.05	18.7	18.6	18.65	19	19.8	19.4
4907-3	CVS	F	17.4	17.9	17.65	17.4	18.4	17.9	18.3	18.2	18.25	18.7	18.7	18.7	19.1	18.9	19	20.5	19.7	20.1
4907-4	CVS	F	18.3	18.5	18.4	18	18.6	18.3	18.7	19.3	19	19.8	19.7	19.75	20.3	20	20.15	20.6	21	20.8
4909-1	CVS	F	17.6	18.2	17.9	18	17.8	17.9	17.6	18.4	18	18.4	18.7	18.55	19	19.7	19.35	19.9	19.9	19.9
4909-2	CVS	F	17.3	17.7	17.5	17.7	17.5	17.6	17.4	17.7	17.55	17.6	18.5	18.05	18.4	18.7	18.55	18.9	19.3	19.1
4909-3	CVS	F	19.6	19.5	19.55	19.4	19.9	19.65	19.4	19.7	19.55	20	20.5	20.25	20.9	20.6	20.75	21.6	22.6	22.1
4909-4	CVS	F	18.5	18.7	18.6	18.8	18.7	18.75	18.6	19.3	18.95	18.9	19.4	19.15	19.2	19.9	19.55	19.9	20.4	20.15
4911-1	CVS	F	17.2	17.4	17.3	17.8	18.5	18.15	18.4	18.8	18.6	19.1	19.4	19.25	19.5	20.4	19.95	20.5	20.5	20.5
4911-2	CVS	F	18.6	19.6	19.1	18.8	19.1	18.95	18.9	19.2	19.05	19.8	19.5	19.65	20.2	20.9	20.55	21.1	21.1	21.1
4911-3	CVS	F	16.9	17.2	17.05	17.5	18	17.75	18.6	18.6	18.6	18.8	19.3	19.05	19.4	19.6	19.5	20.3	20.2	20.25
4911-4	CVS	F	18.3	18.9	18.6	18.9	18.8	18.85	18.2	18.5	18.35	18.5	19.3	18.9	19.7	20.1	19.9	20	20.6	20.3
1434-1	CVS	F	18	18.8	18.4	18.9	18.9	18.9	18.6	19	18.8	19.9	19.7	19.8	20.5	20.8	20.65	21	21.4	21.2
1434-2	CVS	F	17.1	17.6	17.35	17.4	17.1	17.25	18	17.6	17.8	18.5	19	18.75	19.2	19.1	19.15	19.4	19.4	19.4
1552-1	No CVS	M	26.7	27.4	27.05	28	28.3	28.15	29.5	29.4	29.45	30.4	30.7	30.55	31.5	31.9	31.7	32.5	32.7	32.6
1552-2	No CVS	M	24.5	24.9	24.7	25.5	25.9	25.7	26.7	27.3	27	27.5	27.7	27.6	28.3	28.4	28.35	28.6	28.9	28.75
1552-3	No CVS	M	22.5	22.7	22.6	22.5	22.7	22.6	23.4	23	23.2	23.7	23.6	23.65	24.1	23.8	23.95	24.2	24.4	24.3
1552-4	No CVS	M	24.4	24.9	24.65	25.4	25.9	25.65	27.2	27.5	27.35	28.2	28.7	28.45	29.5	29.7	29.6	30.4	30.7	30.55
1554-1	No CVS	M	25	25.2	25.1	25.8	26.2	26	26.6	26.4	26.5	27.2	27.3	27.25	28	27.9	27.95	29.1	29.6	29.35
1554-2	No CVS	M	25.4	26.1	25.75	27	27.8	27.4	28.9	29.2	29.05	30.4	30.8	30.6	31.6	31.4	31.5	33.2	33.1	33.15
1554-3	No CVS	M	24.4	25.4	24.9	26.3	27	26.65	27.9	27.8	27.85	28.5	28.9	28.7	30	30.1	30.05	31	31.2	31.1
1554-4	No CVS	M	24.6	25.1	24.85	25.6	25.7	25.65	26.3	26.4	26.35	27.2	27.4	27.3	27.2	27.1	27.15	27.8	28.3	28.05
1557-1	No CVS	M	27.3	28.5	27.9	29.3	29.2	29.25	29.6	29.5	29.55	30.3	31.1	30.7	31.4	32.7	32.05	33.2	33.4	33.3
1557-2	No CVS	M	25	25.5	25.25	26.5	27.1	26.8	26.9	27.1	27	28.1	28.4	28.25	29.6	29.9	29.75	30.8	31.1	30.95
1557-3	No CVS	M	26.4	26.9	26.65	27.4	27.7	27.55	28	28	28	28.6	29.3	28.95	30.1	30.6	30.35	31.1	31.2	31.15
1557-4	No CVS	M	29.5	29.7	29.6	31.2	31.5	31.35	31.1	31.2	31.15	31.7	32.3	32	32.2	32.7	32.45	33.1	33.1	33.1
4896-1	No CVS	M	25.4	26.3	25.85	27.2	27.5	27.35	27.9	27.8	27.85	28.7	28.8	28.75	29.6	29.7	29.65	30.1	30.6	30.35
4896-2	No CVS	M	25.8	25.6	25.7	26	26.2	26.1	26.9	26.5	26.7	27	27.4	27.2	26.8	27.2	27	27.8	27.9	27.85
4896-3	No CVS	M	22.6	23.2	22.9	23.7	23.8	23.75	24.4	24.2	24.3	25	24.9	24.95	25.2	25.2	25.2	25.7	26	25.85
4896-4	No CVS	M	21.1	21.9	21.5	22.4	22.5	22.45	23.1	23.2	23.15	24	24.4	24.2	24.1	24.3	24.2	24.9	25	24.95
4899-1	No CVS	M	22.1	22.8	22.45	23.8	23.8	23.8	24.2	24.3	24.25	24.9	25.2	25.05	25.8	25.6	25.7	26.6	26.5	26.55
4899-2	No CVS	M	22.4	22.9	22.65	23.7	24.1	23.9	24.8	25	24.9	26	25.6	25.8	26	25.9	25.95	25.6	26.1	25.85
4899-3	No CVS	M	21.9	22.2	22.05	23	23.1	23.05	22.9	23.7	23.3	24.2	24	24.1	24.2	24.2	24.2	24	24	24
4899-4	No CVS	M	23	23.2	23.1	23.8	24.1	23.95	24.7	25	24.85	25	24.9	24.95	24.8	24.8	24.8	25.1	25.2	25.15
4901-1	No CVS	M	24.3	24.5	24.4	25	24.7	24.85	25.8	25.8	25.8	26	26.1	26.05	26.5	26.4	26.45	26.1	26.4	26.25
4901-2	No CVS	M	25.4	25.8	25.6	26.7	27.1	26.9	27.6	27.7	27.65	27.7	27.9	27.8	28.7	28.4	28.55	28.8	29.3	29.05
4901-3	No CVS	M	25.4	25.8	25.6	26.1	26.7	26.4	27.1	27.3	27.2	27.2	27.2	27.2	27.4	27.8	27.6	27.8	28	27.9
4901-4	No CVS	M	25.3	25.8	25.55	26.6	26.9	26.75	27.7	27.7	27.7	27.6	27.9	27.75	28.1	28.1	28.1	28.2	28.2	28.2
4902-1	No CVS	M	26	26.5	26.25	26.9	27.1	27	27.6	27.5	27.55	28.1	28.1	28.1	28.8	29	28.9	29	29	29
4902-2	No CVS	M	25	25.1	25.05	26.5	26.4	26.45	27.3	27.4	27.35	27.7	27.8	27.75	28.5	28.7	28.6	28.7	28.6	28.65
4902-3	No CVS	M	22.5	22.8	22.65	22.8	23.4	23.1	24.5	24.7	24.6	24.6	24.5	24.55	25.4	25.4	25.4	25.3	25.6	25.45
4902-4	No CVS	M	25	25.2	25.1	25.8	25.9	25.85	26.1	26.5	26.3	26.4	26.3	26.35	27	27.2	27.1	27.5	27.6	27.55
1383-1	No CVS	M	26.4	27	26.7	27.7	28.2	27.95	28.4	28.9	28.65	29.3	29.6	29.45	30	29.7	29.85	29.9	30.3	30.1
1383-2	No CVS	M	24.6	25.3	24.95	26	26.3	26.15	27.5	27.5	27.5	27.9	27.8	27.85	28.1	27.8	27.95	28.2	28.7	28.45
1553-1	CVS	M	24.8	24.7	24.75	25.3	25.4	25.35	25.5	25.2	25.35	26.2	26.2	26.2	26.4	27	26.7	26.9	26.4	26.65
1553-2	CVS	M	23.2	23	23.1	23.4	23.7	23.55	23.6	23.8	23.7	25.5	25.5	25.5	25.8	26.5	26.15	26.6	26	26.3
1553-3	CVS	M	25	25.4	25.2	26.2	25.9	26.05	27.2	27.1	27.15	28.1	28.3	28.2	29	29.5	29.25	30.1	30	30.05
1553-4	CVS	M	21.9	22	21.95	22	22.2	22.1	23	23.4	23.2	24.2	24.3	24.25	25.1	25.3	25.2	25.4	25.4	25.4
1555-1	CVS	M	22.4	22.7	22.55	23.5	23.7	23.6	24.2	24.8	24.5	25.2	25.6	25.4	25.7	26.4	26.05	26.3	26.6	26.45
1555-2	CVS	M	25.5	25.4	25.45	26.3	26.4	26.35	26.9	26.9	26.9	28.1	28.5	28.3	29.4	29.5	29.45	30.2	30.3	30.25
1555-3	CVS	M	25.2	25.3	25.25	25.6	25.5	25.55	25.5	25.5	25.5	26.9	27.3	27.1	28	28.3	28.15	28.2	28.2	28.2
1555-4	CVS	M	24.7	24.6	24.65	25	25.2	25.1	25.3	25.9	25.6	26.3	26.6	26.45	27.3	27.4	27.35	27.6	27.6	27.6
1556-1	CVS	M	25	24.7	24.85	25.3	25.7	25.5	25.8	26	25.9	27.5	27.4	27.45	28.2	27.8	28	27.9	27.8	27.85
1556-2	CVS	M	22.1	22.6	22.35	22.9	23	22.95	23.1	23.6	23.35	24.6	25	24.8	26	25.6	25.8	25.6	26.1	25.85
1556-3	CVS	M	26.3	26.2	26.25	27.1	27.2	27.15	27.2	27.9	27.55	28.4	28.8	28.6	29.5	29	29.25	29.2	29.4	29.3
1556-4	CVS	M	24.2	24.4	24.3	25.4	25.8	25.6	26.1	26.4	26.25	27	27.6	27.3	28.6	28.4	28.5	28.5	29.3	28.9
4897-1	CVS	M	21.9	22	21.95	22.3	22.5	22.4	23.4	23.6	23.5	23.7	24.1	23.9	24.1	24.2	24.15	24.7	24.9	24.8
4897-2	CVS	M	24.2	25	24.6	24.5	24.8	24.65	24.5	25.7	25.1	26	26	26	26.1	26.4	26.25	27.2	28	27.6
4897-3	CVS	M	22.4	22.9	22.65	23.2	23.3	23.25	23.9	24.1	24	24.6	24.3	24.45	24.7	25.1	24.9	25.5	25.8	25.65
4897-4	CVS	M	26.5	26.5	26.5	26.4	27.2	26.8	27.8	28.4	28.1	28.1	28.5	28.3	28.9	29.5	29.2	29.3	30.5	29.9
4898-1	CVS	M	21.8	23.1	22.45	22	22	22	22.3	22.8	22.55	22.8	23.2	23	23.7	23.9	23.8	24.5	24.4	24.45
4898-2	CVS	M	25.8	25.8	25.8	25.8	25.8	25.8	26.5	27.1	26.8	27.1	27.2	27.15	27.5	28.2	27.85	28.8	29.2	29
4898-3	CVS	M	24.3	25	24.65	24	24.1	24.05	24.7	24.5	24.6	24.4	25.1	24.75	25.1	25.7	25.4	26.1	26.4	26.25
4898-4	CVS	M	23.2	23.5	23.35	22.7	22.9	22.8	23.3	23.6	23.45	23.5	23.9	23.7	23.7	24.1	23.9	24.6	24.8	24.7
4900-1	CVS	M	24	24.1	24.05	23.9	24.1	24	24.1	24.6	24.35	24.6	25.3	24.95	25.6	25.9	25.75	26.2	26.8	26.5
4900-2	CVS	M	25	24.5	24.75	24.6	24.2	24.4	24.7	24.7	24.7	25.2	25.3	25.25	25.6	26	25.8	26.6	27	26.8
4900-3	CVS	M	23	23.2	23.1	23	23.1	23.05	23.7	23.9	23.8	24.6	24.8	24.7	24.8	25.4	25.1	25.5	26	25.75
4900-4	CVS	M	23.2	23.2	23.2	23.7	23.2	23.45	23.7	23.9	23.8	23.9	23.9	23.9	24.4	25	24.7	24.8	25	24.9
4903-1	CVS	M	22.8	23.4	23.1	23.7	23.9	23.8	23.7	23.9	23.8	24.4	25.1	24.75	25.8	25.6	25.7	25.8	26.3	26.05
4903-2	CVS	M	23.5	24.1	23.8	24	24.2	24.1	24	24.2	24.1	25.1	25.1	25.1	26	25.9	25.95	26.1	26.8	26.45
4903-3	CVS	M	21.3	22	21.65	22.4	22.6	22.5	22.8	23.1	22.95	23.6	24.5	24.05	24.9	25.4	25.15	25.3	25.6	25.45
4903-4	CVS	M	22	22.2	22.1	21.9	22.1	22	22	22.1	22.05	22.4	23	22.7	24	24	24	24.1	24.4	24.25
1435-1	CVS	M	26.6	27.2	26.9	28.2	29	28.6	30.1	30.4	30.25	30.4	30.5	30.45	31.4	31.2	31.3	31.5	32.2	31.85
1435-2	CVS	M	25.9	26.6	26.25	26.9	27.2	27.05	28.3	28.5	28.4	28.4	29	28.7	29.3	29.4	29.35	29.8	29.9	29.85

## Sheet: Tissue weight raw data
Animal ID	Stress	Sex	Treatment	Adrenals weight (g)	Spleen weight (g)	Thymus weight (g)
4905-1	No CVS	F	saline	0.0251	0.0846	0.0569
4905-2	No CVS	F	saline	0.0212	0.0796	0.0739
4905-3	No CVS	F	saline	0.0203	0.083	0.061
4905-4	No CVS	F	saline	0.0197	0.0845	0.0854
4908-1	No CVS	F	saline	0.0279	0.1003	0.0624
4908-2	No CVS	F	saline	0.0345	0.1005	0.0695
4908-3	No CVS	F	saline	0.029	0.0838	0.0815
4908-4	No CVS	F	saline	0.0338	0.116	0.0938
4906-1	No CVS	F	LPS	0.0132	0.0938	0.0448
4906-2	No CVS	F	LPS	0.025	0.1038	0.0659
4906-3	No CVS	F	LPS	0.0221	0.0864	0.0569
4906-4	No CVS	F	LPS	0.0144	0.0992	0.0649
4910-1	No CVS	F	LPS	0.0324	0.1146	0.0688
4910-2	No CVS	F	LPS		0.12	0.0841
4910-3	No CVS	F	LPS	0.0214	0.1065	0.0653
4910-4	No CVS	F	LPS	0.0287	0.1121	0.0838
4904-1	CVS	F	saline	0.0248	0.0899	0.0647
4904-2	CVS	F	saline	0.0271	0.0913	0.0696
4904-3	CVS	F	saline	0.023	0.1488	0.0824
4904-4	CVS	F	saline	0.0211	0.1032	0.0911
4909-1	CVS	F	saline	0.0317	0.0944	0.0611
4909-2	CVS	F	saline	0.0269	0.0934	0.0694
4909-3	CVS	F	saline	0.0341	0.1101	0.0771
4909-4	CVS	F	saline	0.0356	0.0997	0.0754
4907-1	CVS	F	LPS	0.0206	0.0854	0.0701
4907-2	CVS	F	LPS	0.0207	0.0933	0.0748
4907-3	CVS	F	LPS	0.0253	0.0904	0.053
4907-4	CVS	F	LPS	0.0182	0.117	0.0673
4911-1	CVS	F	LPS	0.0267	0.0977	0.0504
4911-2	CVS	F	LPS	0.0324	0.1085	0.0816
4911-3	CVS	F	LPS	0.0284	0.1228	0.0736
4911-4	CVS	F	LPS	0.0216	0.1282	0.0862
4896-1	No CVS	M	saline	0.0149	0.0964	0.0641
4896-2	No CVS	M	saline		0.0727	0.049
4896-3	No CVS	M	saline	0.0233	0.0767	0.0566
4896-4	No CVS	M	saline	0.0292	0.0749	0.0518
4901-1	No CVS	M	saline	0.0219	0.1018	0.0543
4901-2	No CVS	M	saline	0.024	0.0855	0.0502
4901-3	No CVS	M	saline	0.0274	0.0895	0.0582
4901-4	No CVS	M	saline	0.0236	0.0917	0.0699
4899-1	No CVS	M	LPS 0.2	0.0162	0.1168	0.0545
4899-2	No CVS	M	LPS 0.2	0.0117	0.0823	0.0493
4899-3	No CVS	M	LPS 0.2	0.0199	0.0906	0.0499
4899-4	No CVS	M	LPS 0.2	0.02	0.0838	0.0491
4902-1	No CVS	M	LPS 0.2		0.1001	0.0624
4902-2	No CVS	M	LPS 0.2	0.0219	0.1295	0.0713
4902-3	No CVS	M	LPS 0.2	0.0309	0.0838	0.0597
4902-4	No CVS	M	LPS 0.2	0.0233	0.099	0.0536
4897-1	CVS	M	saline	0.018	0.082	0.0432
4897-2	CVS	M	saline	0.0169	0.0795	0.0586
4897-3	CVS	M	saline		0.0916	0.0743
4897-4	CVS	M	saline		0.0865	0.0431
4900-1	CVS	M	saline	0.0254	0.0782	0.0624
4900-2	CVS	M	saline	0.0276	0.1046	0.0624
4900-3	CVS	M	saline	0.0465	0.083	0.0626
4900-4	CVS	M	saline	0.0187	0.0826	0.0678
4898-1	CVS	M	LPS 0.2	0.0173	0.0796	0.0474
4898-2	CVS	M	LPS 0.2	0.0158	0.1043	0.0441
4898-3	CVS	M	LPS 0.2	0.0138	0.0959	0.0724
4898-4	CVS	M	LPS 0.2	0.0193	0.0941	0.0523
4903-1	CVS	M	LPS 0.2	0.0222	0.1004	0.0596
4903-2	CVS	M	LPS 0.2	0.0218	0.0864	0.0487
4903-3	CVS	M	LPS 0.2		0.0975	0.0677
4903-4	CVS	M	LPS 0.2	0.0258	0.0866	0.0664
Blank cells = Tissue that was not collected.
Orange cells = outliers (Grubb's test). Values not included final analysis.

## Sheet: CORT raw data
Animal ID	CVS	Sex	Treatment	CORT ng/ml
1560-1	No CVS	F	saline	250.861
1560-3	No CVS	F	saline	64.7656
1558-1	No CVS	F	saline	212.264
1560-4	No CVS	F	saline	90.8107
1384-1	No CVS	F	saline	86.8079
1558-2	No CVS	F	saline	92.4341
4905-1	No CVS	F	saline	143.784
4905-2	No CVS	F	saline	169.721
4905-3	No CVS	F	saline	397.258
4908-1	No CVS	F	saline	185.134
4908-4	No CVS	F	saline	150.548
4905-4	No CVS	F	saline	283.637
4908-2	No CVS	F	saline	196.328
4908-3	No CVS	F	saline	257.654
1562-1	No CVS	F	LPS	411.612
1562-2	No CVS	F	LPS	508.835
1562-3	No CVS	F	LPS	658.549
1558-3	No CVS	F	LPS	593.801
1384-2	No CVS	F	LPS	334.201
1562-4	No CVS	F	LPS	668.23
1558-4	No CVS	F	LPS	640.55
4906-2	No CVS	F	LPS	547.134
4906-3	No CVS	F	LPS	585.416
4906-4	No CVS	F	LPS	595.536
4910-1	No CVS	F	LPS	579.802
4910-2	No CVS	F	LPS	374.762
4910-3	No CVS	F	LPS	755.562
4910-4	No CVS	F	LPS	654.627
1559-4	CVS	F	saline	99.1842
1559-2	CVS	F	saline	82.0966
1559-3	CVS	F	saline	320.65
1434-2	CVS	F	saline	140.438
1563-1	CVS	F	saline	200.122
1563-2	CVS	F	saline	21.8188
4904-2	CVS	F	saline	81.84
4904-3	CVS	F	saline	54.4216
4904-4	CVS	F	saline	89.6254
4909-1	CVS	F	saline	166.069
4909-3	CVS	F	saline	161.891
4909-4	CVS	F	saline	97.1135
1561-1	CVS	F	LPS	328.911
1561-2	CVS	F	LPS	399.614
1434-1	CVS	F	LPS	232.633
1561-4	CVS	F	LPS	572.675
1563-3	CVS	F	LPS	554.009
1563-4	CVS	F	LPS	640.168
4907-1	CVS	F	LPS	450.216
4907-2	CVS	F	LPS	442.424
4907-3	CVS	F	LPS	452.546
4907-4	CVS	F	LPS	405.28
4911-3	CVS	F	LPS	663.583
4911-4	CVS	F	LPS	801.287
4911-1	CVS	F	LPS	451.913
4911-2	CVS	F	LPS	510.306
1552-1	No CVS	M	saline	121.189
1552-3	No CVS	M	saline	203.499
1557-1	No CVS	M	saline	104.526
1552-2	No CVS	M	saline	123.674
1383-2	No CVS	M	saline	65.1542
1552-4	No CVS	M	saline	200.561
1557-2	No CVS	M	saline	327.323
4896-1	No CVS	M	saline	158.304
4896-2	No CVS	M	saline	131.805
4896-3	No CVS	M	saline	192.507
4896-4	No CVS	M	saline	104.503
4901-1	No CVS	M	saline	107.299
4901-2	No CVS	M	saline	179.063
4901-3	No CVS	M	saline	292.877
4901-4	No CVS	M	saline	162.304
1554-1	No CVS	M	LPS	365.041
1554-2	No CVS	M	LPS	297.766
1557-3	No CVS	M	LPS	336.657
1557-4	No CVS	M	LPS	618.009
1554-3	No CVS	M	LPS	349.07
1383-1	No CVS	M	LPS	246.412
1554-4	No CVS	M	LPS	491.192
4902-1	No CVS	M	LPS	411.94
4902-2	No CVS	M	LPS	600.993
4899-4	No CVS	M	LPS	467.078
4902-3	No CVS	M	LPS	701.711
4902-4	No CVS	M	LPS	535.467
4899-1	No CVS	M	LPS	155.278
4899-2	No CVS	M	LPS	334.723
4899-3	No CVS	M	LPS	522.209
1553-1	CVS	M	saline	147.88
1553-2	CVS	M	saline	165.833
1556-1	CVS	M	saline	35.483
1553-4	CVS	M	saline	210.012
1435-1	CVS	M	saline	21.3888
1556-2	CVS	M	saline	180.379
4897-1	CVS	M	saline	74.0671
4897-2	CVS	M	saline	91.1718
4900-1	CVS	M	saline	67.8033
4900-2	CVS	M	saline	98.7754
4900-3	CVS	M	saline	52.9929
4900-4	CVS	M	saline	171.23
4897-3	CVS	M	saline	135.219
4897-4	CVS	M	saline	110.699
1555-1	CVS	M	LPS	346.779
1555-2	CVS	M	LPS	369.762
1555-3	CVS	M	LPS	473.235
1435-2	CVS	M	LPS	415.708
1555-4	CVS	M	LPS	572.604
1556-4	CVS	M	LPS	851.342
1556-3	CVS	M	LPS	464.853
4903-1	CVS	M	LPS	424.115
4903-2	CVS	M	LPS	429.697
4898-3	CVS	M	LPS	599.009
4898-4	CVS	M	LPS	433.986
4903-3	CVS	M	LPS	530.568
4903-4	CVS	M	LPS	94.8251
4898-1	CVS	M	LPS	296.506
4898-2	CVS	M	LPS	521.717
Baseline CORT data
Animal ID	Sex	CORT ng/ml
4053-1	F	83.25
4053-2	F	144.4
4053-3	F	161.61
4053-4	F	118.75
3768-1	F	268.96
3768-2	F	106.61
3768-3	F	73.62
3768-4	F	131.31
4636-1	M	58.07
4636-2	M	69.02
4636-4	M	88.57
4637-1	M	107.83
4637-3	M	99.15
4637-4	M	114.28
Orange cells = outliers (Grubb's test). Values not included final analysis.
Green cells = animals excluded due to technical error during assay.

## Sheet: Cytokines plasma raw data
				IL-1β	TNF-α	IL-6
Animal ID	Sex	CVS	Treatment	pg/mL
1560-1	F	No CVS	saline	6.08	122.56
1560-2	F	No CVS	saline	10.04	43.2	132
1560-3	F	No CVS	saline	76
1560-4	F	No CVS	saline	0	0.24
1558-1	F	No CVS	saline	0
1558-2	F	No CVS	saline	0
4905-1	F	No CVS	saline
4905-2	F	No CVS	saline	0	16.16	103.56
4905-3	F	No CVS	saline		7.04	16.12
4905-4	F	No CVS	saline	0	0
4908-1	F	No CVS	saline	55.32	32
4908-2	F	No CVS	saline	0	0	0
4908-3	F	No CVS	saline	0	20.16	8.4
4908-4	F	No CVS	saline	20.76		1121.64
1384-1	F	No CVS	saline	0	0	37.72
1562-1	F	No CVS	LPS	89	26.56	11680.4
1562-2	F	No CVS	LPS	136.12
1562-3	F	No CVS	LPS	59.16	1653.44	11328
1562-4	F	No CVS	LPS	170.72		10112.7
1558-3	F	No CVS	LPS	99.84	2752.76	9547.8
1558-4	F	No CVS	LPS	99.28	820.24	7527.68
4906-1	F	No CVS	LPS	505.6	265.16
4906-2	F	No CVS	LPS	493.32	1289.32	10701.4
4906-3	F	No CVS	LPS	104.68		2148.92
4906-4	F	No CVS	LPS	95.88	342	5125.96
4910-1	F	No CVS	LPS	134.32	261.92	3642.08
4910-2	F	No CVS	LPS	103.28	134.76	338.92
4910-3	F	No CVS	LPS	148.64
4910-4	F	No CVS	LPS	107.2		10755
1384-2	F	No CVS	LPS 0.2	17.04	485.64
1559-1	F	CVS	saline	9.8	0
1559-2	F	CVS	saline	21.56	27.88
1559-3	F	CVS	saline	8.64	18.4	2160.92
1559-4	F	CVS	saline	0	3.72	2075.08
1563-1	F	CVS	saline	17.16	87	676.36
1563-2	F	CVS	saline	0		0
4904-1	F	CVS	saline	6.44	17.2	183.04
4904-2	F	CVS	saline	0	0	0
4904-3	F	CVS	saline	0	23.96	0
4904-4	F	CVS	saline	0	0	0
4909-1	F	CVS	saline		0	0
4909-2	F	CVS	saline	0	11.28	0
4909-3	F	CVS	saline	16.4		505.92
4909-4	F	CVS	saline	15		263.88
1434-2	F	CVS	saline	0	0	256.32
1561-1	F	CVS	LPS	130.64
1561-2	F	CVS	LPS	99	1470.12	7019.2
1561-3	F	CVS	LPS	80.88	739.96
1561-4	F	CVS	LPS	0	0.64	1990.44
1563-3	F	CVS	LPS	123.92	1067.44	9166.08
1563-4	F	CVS	LPS	184.6		18909.5
4907-1	F	CVS	LPS	502.08
4907-2	F	CVS	LPS	39.32	340.08	4401.2
4907-3	F	CVS	LPS	73.4		1566.24
4907-4	F	CVS	LPS	514.36	421.24
4911-1	F	CVS	LPS	129.4		12061.1
4911-2	F	CVS	LPS	67.64
4911-3	F	CVS	LPS	78.48		10406.5
4911-4	F	CVS	LPS	73.96
1434-1	F	CVS	LPS	0	256.96	9417.36
1552-1	M	No CVS	saline	0	0.04
1552-2	M	No CVS	saline	0	0.08	0
1552-3	M	No CVS	saline	0.88	41.48
1552-4	M	No CVS	saline	0		3711.4
1557-1	M	No CVS	saline	20.68	71.92	3290.04
1557-2	M	No CVS	saline	0	6.56	1948.52
4896-1	M	No CVS	saline	0	3.08	0
4896-2	M	No CVS	saline	0	8	3.04
4896-3	M	No CVS	saline	0	7.04	0
4896-4	M	No CVS	saline	0	0	0
4901-1	M	No CVS	saline	9.12		153.24
4901-2	M	No CVS	saline	11.12		90.16
4901-3	M	No CVS	saline	10.88		57
4901-4	M	No CVS	saline	13.36		304.44
1383-2	M	No CVS	saline	0	0	60.24
1554-1	M	No CVS	LPS	87.76	749.72
1554-2	M	No CVS	LPS	89.28	95.2	9801
1554-3	M	No CVS	LPS	34.12		5878.4
1554-4	M	No CVS	LPS	213.12		7857
1557-3	M	No CVS	LPS	68.92	65
1557-4	M	No CVS	LPS	53.28	410.56	8000.72
4899-1	M	No CVS	LPS
4899-2	M	No CVS	LPS
4899-3	M	No CVS	LPS	413.84	83.88	431.12
4899-4	M	No CVS	LPS	507.36
4902-1	M	No CVS	LPS	59.76
4902-2	M	No CVS	LPS	37.08		2564
4902-3	M	No CVS	LPS	76.96		11589.7
4902-4	M	No CVS	LPS	48.28		5055.56
1383-1	M	No CVS	LPS	122.24	844.04
1553-1	M	CVS	saline	0	0.08	490.24
1553-2	M	CVS	saline	0	0
1553-3	M	CVS	saline	0	0	1130.6
1553-4	M	CVS	saline	0		2032.6
1556-1	M	CVS	saline	0	0.04	1663.12
1556-2	M	CVS	saline	3.52	186.08	3931.44
4897-1	M	CVS	saline	0	0
4897-2	M	CVS	saline	0	3.88	36.72
4897-3	M	CVS	saline	0	14.56	30.2
4897-4	M	CVS	saline	7.16	0	0
4900-1	M	CVS	saline	17.16		120.48
4900-2	M	CVS	saline	8.16		41.4
4900-3	M	CVS	saline	9.76		143.64
4900-4	M	CVS	saline	10.12		13.92
1435-1	M	CVS	saline	0	9.04	160.36
1555-1	M	CVS	LPS	85.92	50.52	9104.04
1555-2	M	CVS	LPS	93.52	1799.56
1555-3	M	CVS	LPS	84.4	820.24	10541.1
1555-4	M	CVS	LPS	73.12		15027.6
1556-3	M	CVS	LPS	58.2	701.68	12668.4
1556-4	M	CVS	LPS	53.12	139.6	9597.6
4898-1	M	CVS	LPS
4898-2	M	CVS	LPS	248.84	266.68	8794.96
4898-3	M	CVS	LPS	92.84		11191.2
4898-4	M	CVS	LPS	596.4	585.24	5063.28
4903-1	M	CVS	LPS	81.52
4903-2	M	CVS	LPS	47.36		3575.32
4903-3	M	CVS	LPS	69		13910.3
4903-4	M	CVS	LPS	25.4		1491.36
1435-2	M	CVS	LPS	118.12	582.56
Blanked cells = values that were not obtained.
Orange cells = outliers (Grubb's test). Values not included final analysis.

## Sheet: Cytokines brain raw data
				Hippocampus			PFC			Hypothalamus
				Expressed as pg/25 ug of total protein			Expressed as pg/20 ug of total protein			Expressed as pg/10 ug of total protein
Animal ID	Sex	CVS	Treatment	IL-1β	TNF-α	IL-6	IL-1β	TNF-α	IL-6	IL-1β	TNF-α	IL-6
4905-3	F	No CVS	saline	0	0	3.114	0.924	0.924	1.692	0	1.332	0.84
4905-4	F	No CVS	saline	0.516	0.081		0.594	1.128	1.047	0	1.833	0.621
4908-1	F	No CVS	saline	0.21	0.453		1.086	0.924	1.59	0.882	0.777	0.627
4908-3	F	No CVS	saline				0.816	1.254	0.864	0.54	1.119	0.69
4908-4	F	No CVS	saline	0.222	0.228				0
1560-1	F	No CVS	saline				0	0.285	0.795	1.755	0.492	2.205
1560-2	F	No CVS	saline	0.321	0	2.265	2.322	0.426	1.473
1560-3	F	No CVS	saline		0	1.791	1.737	0.777	1.128	1.068	0	2.031
1560-4	F	No CVS	saline	0	0	1.611	2.376	0.561	2.214	0.804	0	1.581
1558-1	F	No CVS	saline	0	0	1.893				1.737	0.309	2.178
1558-2	F	No CVS	saline	1.131	0	2.373				1.779	0.33	1.683
4905-1	F	No CVS	saline	7.998	0	0	0.093	0.168		0.675	1.029	0.408
4905-2	F	No CVS	saline	0.924	1.482	0.804	0.078	0.141
4908-2	F	No CVS	saline	0	0	25.524	1.602	1.308	1.632	0.429	0.825	0.597
4906-1	F	No CVS	LPS	0.192	0.063		1.311	1.359	9.861
4906-2	F	No CVS	LPS	0.483	0.264		0.612	1.044	7.371	0.378	1.617	9.711
4906-3	F	No CVS	LPS	0	0	8.562			3.687	0.447	2.589	10.164
4906-4	F	No CVS	LPS	0.471	0.249		0.207	2.073	9.798	0.807	1.044	3.603
4910-1	F	No CVS	LPS	0	0	16.023	0.693	1.938	11.868	0.207	2.004	4.884
4910-2	F	No CVS	LPS	3.69	0	14.433			0	0.381	0	1.347
4910-3	F	No CVS	LPS	0.981	1.473	22.917	0.207	2.712	14.298	0	1.971	9.777
4910-4	F	No CVS	LPS	0	0		0.51	2.619	12.186	0.765	1.872	3.306
1562-1	F	No CVS	LPS	2.649	0	9.012	2.061	0.957	4.8	1.581	0.582	3.231
1562-2	F	No CVS	LPS	3.051	0.078	8.706				2.205	0.54	3.555
1562-3	F	No CVS	LPS	2.379	1.098	7.992				1.833	0.252	2.802
1562-4	F	No CVS	LPS	1.077	0	6.534
1558-3	F	No CVS	LPS	1.041	0	6.282	1.719	0.444	6.021	2.268	0.585	8.373
1558-4	F	No CVS	LPS	2.505	0.435	14.148	1.743	0.582	14.082	1.572	0.354	6.555
4904-1	F	CVS	saline	0	0	0	0.345	0		0	1.653	0.732
4904-2	F	CVS	saline	0.354	0.48		0.264	0.063		0.453	1.209	0.378
4904-3	F	CVS	saline	0	0	0	0.729	0.966	1.752	0	1.581	0.423
4904-4	F	CVS	saline	0.798	0.33		0.543	1.266	1.26	0.783	0.81	0.3
4909-1	F	CVS	saline		0	3.114	1.05	0.999	1.32	0.636	1.461	0.738
4909-2	F	CVS	saline	7.68	0	5.859			0.585	0.921	1.044	0.534
4909-3	F	CVS	saline	0	0	28.158	1.233	1.287	1.515	0.684	1.488	0.114
4909-4	F	CVS	saline	0.786	0.912	0.741	0.573	1.032	1.065	0.684	0.777	0.285
1559-1	F	CVS	saline	2.085	0.153	3.09	1.347	0.384	1.338	0.663	0.354	1.77
1559-2	F	CVS	saline	1.041	0.273	2.187				1.188	0.402	1.923
1559-3	F	CVS	saline	0.873	0.435	2.523
1559-4	F	CVS	saline	0.858	0.558	1.269	1.737	0.954	1.554	1.134	0	1.683
1563-1	F	CVS	saline	1.134	0.612	2.229	2.349	0.762	1.602	2.205	0.246	2.151
1563-2	F	CVS	saline	1.869	0.612	1.716	2.445	0.654	1.983	0.678	0.354	1.626
4907-1	F	CVS	LPS	1.236	0		0.192	0		0.726	1.221	6.237
4907-2	F	CVS	LPS	0.42	0		0.174	0.027		0.15	1.599	5.58
4907-3	F	CVS	LPS	0	0	11.241	0.786	1.38	9.537	0	1.653	6.159
4907-4	F	CVS	LPS	0	0	24.999	0.981	1.596	11.508	0.897	0.675	1.05
4911-1	F	CVS	LPS	1.185	1.011	7.248	0.615	1.692	9.195	0.525	0.693	1.425
4911-2	F	CVS	LPS	0.69	0.78	7.179	1.047	1.524	6.756	0.822	1.407	3.729
4911-3	F	CVS	LPS	0.294	0.381		0.903	2.697	9.216	0.579	0.999	1.737
4911-4	F	CVS	LPS	0.681	0.243		1.119	2.526	15.306	0.525	1.134	1.818
1561-1	F	CVS	LPS	1.737	0	13.989	1.989	0.636	8.952	1.689	0.165	3.465
1561-2	F	CVS	LPS	1.623	0.468	12.591	2.295	0.609	6.798	1.395	0.213	4.08
1561-3	F	CVS	LPS	2.625	0.063	6.762				1.902	0.291	3.522
1561-4	F	CVS	LPS	0	0	5.637	2.067		11.613	1.011	0.276	3.531
1563-3	F	CVS	LPS	2.31	0.732	17.01				2.007	0.39	6.033
1563-4	F	CVS	LPS	1.866	0.444	13.131	2.349	0.528	5.259	1.68	0.702	8.187
4896-1	M	No CVS	saline	0	0	0	0.186	0.057
4896-2	M	No CVS	saline	0	0	10.704	0.186	0.018		0.18	1.293	0.453
4896-3	M	No CVS	saline	0	0		1.137	1.473	1.179	0.483	0.726	0.33
4896-4	M	No CVS	saline	0.174	0.093		0.612	1.317	0.864	0.525	0.315	0.33
4901-1	M	No CVS	saline	0	0	11.241			0.045	0	2.124	0.705
4901-2	M	No CVS	saline	0.69	0.837	0.972	0.555	1.011	0.972	0	1.173	0.972
4901-3	M	No CVS	saline	0.93	0.054		0.69	1.161	0.894	0.564	0.513	0.363
4901-4	M	No CVS	saline	0.363	0				3.303	0.756	1.014	0.66
1552-1	M	No CVS	saline	3.171	0.105	3.708
1552-2	M	No CVS	saline	1.692	0	2.712				0.885	0	1.245
1552-3	M	No CVS	saline	0.711		1.893	2.343	0.351	1.338
1552-4	M	No CVS	saline	2.463	0.336					1.209	0.534	1.977
1557-1	M	No CVS	saline	2.886	0.738	1.128		0.612	1.923	1.458	0.471	2.004
1557-2	M	No CVS	saline	1.185	0.3	1.32	1.455	0.693	1.269	1.458	0.396	1.881
4902-1	M	No CVS	LPS	3.69	0				0	0.507	0.726	1.863
4902-2	M	No CVS	LPS	0.468	0.813	9.159				0.714	3.216	12.165
4902-3	M	No CVS	LPS	0.222	0.03		0	2.139	9.411	0.783	1.104	4.998
4902-4	M	No CVS	LPS	0	0	0	0.354	2.004	8.352	0.18	1.938	2.877
4899-1	M	No CVS	LPS	0.078	0				0.432	0.651	0.936	5.046
4899-2	M	No CVS	LPS	0	0	0	1.194	1.128	8.958	0.15	1.617	18.045
4899-3	M	No CVS	LPS	0	0	1.995	1.194	1.716	11.136	0.807	1.488	4.26
4899-4	M	No CVS	LPS	0.132	0.213				17.055	0.774	1.488	7.101
1554-1	M	No CVS	LPS	1.497	0.39	5.673	1.899	0.192	7.773	1.581	0.318	4.587
1554-2	M	No CVS	LPS	2.361	0.315	10.863				1.713	0.597	3.993
1554-3	M	No CVS	LPS	1.803	0.132	13.086	2.274	0.69	5.853	1.404	0	3.738
1554-4	M	No CVS	LPS	2.505	0	7.896				1.251	0.516	2.553
1557-3	M	No CVS	LPS	1.392	0.465	5.997	2.604	0.906	6.858	2.499	0.759	6.69
1557-4	M	No CVS	LPS	1.704	0.501	12.717				1.77	0.297	4.416
4897-1	M	CVS	saline	0.669	0.945	1.14	0.186	0.027		0	1.431	0.51
4897-2	M	CVS	saline	1.02	1.053	1.047			0	0	1.194	0.216
4897-3	M	CVS	saline	0.807	1.086	0.957	1.329	1.308	1.53
4897-4	M	CVS	saline	0.192	0				0	0.717	0.438	0.519
4900-1	M	CVS	saline	1.038	1.011	1.305			0.105
4900-2	M	CVS	saline	0	0	4.218	0.825	0.813	1.605	0	1.392	0.396
4900-3	M	CVS	saline	0	0	12.837	0.573	1.032	1.215	0.798	0.825	0.348
4900-4	M	CVS	saline	0.381	0		1.707	1.677	2.235	0.822	1.089	0.33
1553-1	M	CVS	saline	0	0	1.308				1.146	0	1.74
1553-2	M	CVS	saline	0.645	0	2.7
1553-3	M	CVS	saline	0.651	0.192	0.984	1.083		0.834
1553-4	M	CVS	saline	2.712	0.387	2.769	3.105	0.978	3.504	2.1	0.597	2.349
1556-1	M	CVS	saline	0.792	0.201	1.764
1556-2	M	CVS	saline	1.758	0.555	1.587				1.623	0.378	2.139
4898-1	M	CVS	LPS	0.042	0		1.155	0.837	9.228	0.798	0.708	2.364
4898-2	M	CVS	LPS	0.174	0.069				8.04	0.93	1.323	7.131
4898-3	M	CVS	LPS	0	0	12.837	0.807	1.011	9.726	0.645	0.84	8.481
4898-4	M	CVS	LPS	1.794	0	0			0.432	0.453	1.074	3.507
4903-1	M	CVS	LPS	1.107	1.512	17.643	0.675	1.746	11.124	0.66	1.236	2.616
4903-2	M	CVS	LPS	0	1.197	10.704	0.573	1.884	7.764	0	1.71	4.314
4903-3	M	CVS	LPS	0		5.313	0.573	1.599	11.019	1.62	2.907	4.884
4903-4	M	CVS	LPS	0.846	0.039		0.15	1.563	1.413	0.531	0.936	0.192
1555-1	M	CVS	LPS	1.35	0	7.575
1555-2	M	CVS	LPS	2.841	0	6.969
1555-3	M	CVS	LPS	1.419	0.492		3.912	1.176	13.2	1.656	0.516	4.047
1555-4	M	CVS	LPS	2.064	0	7.263				1.08	0	8.814
1556-3	M	CVS	LPS	1.611	0.249	13.764	3.183	1.236		1.917	0.492	4.779
1556-4	M	CVS	LPS	1.512	0	9.6				1.422	0	3.531
Blanked cells = values that were not obtained.
Orange cells = outliers (Grubb's test). Values not included final analysis.
